# Supplementary material for: Capturing biomarkers associated with Alzheimer disease subtypes using data distribution characteristics
Source: Front Comput Neurosci. 2024 Sep 3;18:1388504. doi: 10.3389/fncom.2024.1388504 (PMC11413970; doi:10.3389/fncom.2024.1388504)
Supplement: Supplementary file 1 [file Table_1.xlsx]

## Sheet: S1
Supplementary Table S1 Numbers of samples drawn from each of the four brain regions for the AD gene expression data.
Brain Region	AD Cases	Normal Controls
1	31	40
2	17	3
3	106	136
4	22	9
