# Supplementary material for: Capturing biomarkers associated with Alzheimer disease subtypes using data distribution characteristics
Source: Front Comput Neurosci. 2024 Sep 3;18:1388504. doi: 10.3389/fncom.2024.1388504 (PMC11413970; doi:10.3389/fncom.2024.1388504)
Supplement: Supplementary file 2 [file Table_2.xlsx]

## Sheet: S2
Supplementary Table S2 Genes with the highest 5% FC values.
GeneID	FC
GI_38201693-S	1.4484
GI_40255112-S	1.42812
GI_40254432-S	1.34157
GI_40018630-A	1.30598
GI_29744077-S	1.28805
GI_27475984-S	1.21718
GI_4826903-S	1.18614
GI_10800415-S	1.18215
GI_33186900-S	1.13815
GI_4557588-S	1.13255
GI_28195383-S	1.11857
GI_22547181-S	1.08242
GI_13376557-S	1.08137
GI_22035587-A	1.07177
GI_5453687-S	1.06928
GI_31377547-S	1.06924
GI_4505754-S	1.06444
GI_37543806-S	1.05848
GI_5453765-S	1.05337
GI_9624970-S	1.0464
GI_27478393-S	1.04506
GI_23312375-A	1.0426
GI_42659497-S	1.0341
GI_38016132-S	1.02618
GI_44917603-S	1.01285
GI_42544237-S	1.01235
GI_31341108-S	1.00188
GI_4504482-S	0.990894
GI_34147499-S	0.99025
GI_13376477-S	0.989128
GI_38569399-S	0.98597
GI_34335274-A	0.983985
GI_23510444-S	0.983385
GI_31442419-S	0.983077
GI_13376291-S	0.977194
GI_29126235-S	0.977021
GI_17986267-A	0.973851
GI_4585642-S	0.972388
GI_8923058-S	0.970676
GI_34222182-S	0.968848
GI_37549342-S	0.967645
GI_37694061-I	0.967405
GI_14042973-S	0.967251
GI_10862697-S	0.96679
GI_42658480-S	0.96559
GI_41349452-S	0.964245
GI_7706261-S	0.963344
GI_19913395-I	0.959286
GI_42516568-S	0.958298
GI_45505148-A	0.958001
GI_12597656-S	0.953376
GI_18765734-A	0.950248
GI_34147658-S	0.945788
GI_32699014-S	0.942883
GI_34222155-S	0.940523
GI_20357594-S	0.933766
GI_37588852-A	0.931859
GI_21264573-S	0.928594
GI_5032138-S	0.921906
GI_6912569-S	0.920551
GI_40255110-S	0.918406
GI_42659113-S	0.918146
GI_31543534-S	0.913331
GI_13384601-S	0.913039
GI_7657541-S	0.912983
GI_33620750-S	0.91234
GI_45333897-S	0.912197
GI_4502806-S	0.909705
GI_4755145-S	0.907387
GI_8923085-S	0.907341
GI_33469967-A	0.906069
GI_31742514-A	0.905551
GI_24431943-S	0.904197
GI_37549357-S	0.903635
GI_25168266-A	0.902415
GI_12232430-S	0.901905
GI_14249537-S	0.898275
GI_14249499-S	0.897523
GI_37221176-S	0.895432
GI_22749374-S	0.893767
GI_4503872-I	0.893272
GI_20336751-I	0.890225
GI_37221179-S	0.888969
GI_42656706-S	0.888619
GI_13899326-S	0.884523
GI_11056009-S	0.883137
GI_7019336-S	0.882224
GI_14249445-S	0.880324
GI_32171235-S	0.878946
GI_14149711-S	0.874346
GI_13376551-S	0.872174
GI_32306514-S	0.87116
GI_38327525-A	0.869063
GI_38372939-S	0.868703
GI_31343332-S	0.868083
GI_44917611-S	0.867646
GI_4758877-S	0.867188
GI_20357531-S	0.866975
GI_37550007-S	0.865272
GI_31377724-S	0.865134
GI_42794764-A	0.863348
GI_20070291-S	0.858974
GI_38261964-I	0.857789
GI_4507912-S	0.856795
GI_40068050-I	0.855365
GI_23097273-S	0.854338
GI_32698850-S	0.85378
GI_29171733-S	0.853143
GI_40255004-S	0.853124
GI_24850132-S	0.853078
GI_31377840-S	0.851248
GI_38605732-I	0.849877
GI_32261315-S	0.847946
GI_11968040-S	0.847248
GI_31543180-S	0.841521
GI_8923664-S	0.838222
GI_31542152-S	0.837233
GI_4504140-S	0.836875
GI_21361156-S	0.833891
GI_5174578-S	0.833539
GI_34916027-S	0.833065
GI_39777593-S	0.832947
GI_8922676-S	0.832232
GI_31542848-S	0.831853
GI_21614543-S	0.83101
GI_5902809-I	0.830991
GI_20127566-S	0.828914
GI_21536370-S	0.828888
GI_38788287-S	0.828667
GI_4503064-S	0.827735
GI_37594440-S	0.827327
GI_34485729-S	0.826696
GI_5803174-S	0.826274
GI_19923156-S	0.825576
GI_19743835-S	0.821636
GI_21361950-S	0.820915
GI_28626515-S	0.820084
GI_4885512-S	0.819941
GI_17136146-S	0.819623
GI_21614509-A	0.819086
GI_8923109-S	0.818363
GI_4503562-S	0.817522
GI_27501463-S	0.817365
GI_22748680-S	0.816434
GI_14042952-S	0.814109
GI_4755130-S	0.81349
GI_7657006-S	0.813263
GI_27500805-S	0.81296
GI_13112053-S	0.812482
GI_40255146-S	0.812389
GI_21464100-S	0.810181
GI_38569463-S	0.80979
GI_5803105-S	0.808316
GI_38788379-S	0.808068
GI_31341423-S	0.807589
GI_42476163-S	0.807236
GI_20665033-A	0.807072
GI_45238856-S	0.80437
GI_21312135-S	0.803004
GI_37548772-S	0.802952
GI_7705343-S	0.802765
GI_19923361-S	0.802104
GI_14249251-S	0.801655
GI_22748772-S	0.801033
GI_5901913-S	0.800018
GI_23111002-A	0.797421
GI_7262388-S	0.796048
GI_22748870-S	0.795739
GI_26787992-S	0.795572
GI_45120095-S	0.791127
GI_18105001-I	0.790694
GI_4506374-S	0.789297
GI_32401415-S	0.785344
GI_7661651-S	0.784431
GI_9665246-S	0.783943
GI_6806897-A	0.78271
GI_7706334-S	0.781102
GI_29029562-A	0.780977
GI_22027529-S	0.780712
GI_8922870-S	0.77999
GI_9506686-S	0.779981
GI_40254954-S	0.778973
GI_4826761-S	0.778908
GI_9945321-S	0.778794
GI_45331216-S	0.778185
GI_19718798-A	0.777843
GI_8922963-S	0.77784
GI_27477767-S	0.77545
GI_31377716-S	0.77478
GI_4758177-S	0.774578
GI_42794768-S	0.77403
GI_4505266-S	0.773956
GI_31377613-S	0.773531
GI_34222187-S	0.772103
GI_37552185-S	0.771469
GI_14249161-S	0.77006
GI_31982918-S	0.769802
GI_6912681-S	0.769078
GI_32481208-A	0.767907
GI_40255048-S	0.767113
GI_42662010-S	0.76676
GI_9910273-S	0.766148
GI_34878876-S	0.765046
GI_13787194-S	0.764508
GI_4758689-S	0.764139
GI_36030972-S	0.763208
GI_37546739-S	0.762615
GI_31982916-S	0.761464
GI_32698967-S	0.760769
GI_34222326-S	0.760224
GI_34147701-S	0.759415
GI_21700762-S	0.758353
GI_38455399-S	0.758073
GI_18152766-S	0.757871
GI_23111022-S	0.757748
GI_42656964-S	0.75725
GI_7706713-S	0.755042
GI_30181232-S	0.754026
GI_7706748-S	0.752836
GI_13899314-S	0.752835
GI_28866946-S	0.752725
GI_24371267-S	0.751419
GI_22748994-S	0.75112
GI_30794215-S	0.749716
GI_19743870-I	0.748491
GI_28872807-S	0.748371
GI_5729936-S	0.748049
GI_19923334-S	0.747377
GI_5729981-S	0.745771
GI_7662095-S	0.744357
GI_37545911-S	0.74342
GI_24308166-S	0.743398
GI_4885108-S	0.742147
GI_4758679-S	0.742037
GI_18860830-A	0.741928
GI_32129213-S	0.740343
GI_20127485-S	0.740166
GI_4826969-S	0.739465
GI_14249531-S	0.738559
GI_38327629-A	0.738156
GI_24475732-S	0.736493
GI_38455389-S	0.736319
GI_42661835-S	0.73597
GI_22035601-A	0.734277
GI_27734844-S	0.733896
GI_33356159-S	0.73116
GI_40217782-S	0.730513
GI_18104963-A	0.729948
GI_7656980-I	0.729302
GI_34222193-S	0.729228
GI_14150038-S	0.729109
GI_13470085-S	0.72863
GI_17402889-A	0.728556
GI_34452735-A	0.728139
GI_31341355-S	0.726982
GI_4502630-S	0.726809
GI_37550045-S	0.725914
GI_42661614-S	0.725886
GI_42544244-S	0.725825
GI_31377801-S	0.725755
GI_16306581-S	0.725576
GI_27734858-S	0.725513
GI_24797070-S	0.72513
GI_21735619-S	0.72441
GI_31343610-S	0.724362
GI_14150188-S	0.723545
GI_13430859-S	0.7225
GI_34303921-S	0.721618
GI_24308345-S	0.721393
GI_16950627-I	0.721018
GI_34328906-I	0.719943
GI_31377808-S	0.719549
GI_29171744-A	0.718857
GI_24430142-S	0.718711
GI_13376182-S	0.718627
GI_31317226-S	0.718599
GI_5453813-S	0.718117
GI_13376672-S	0.717603
GI_27764866-S	0.715462
GI_32171181-S	0.715211
GI_20070149-S	0.714267
GI_21361550-S	0.710779
GI_14165436-A	0.710575
GI_24475638-S	0.71001
GI_10863934-S	0.709351
GI_8923908-S	0.707601
GI_45269150-S	0.706527
GI_7705852-S	0.706313
GI_41055004-S	0.705756
GI_17402885-I	0.70408
GI_5032092-S	0.702486
GI_10800147-S	0.701399
GI_38327514-S	0.701274
GI_42662685-S	0.701084
GI_4502846-S	0.699388
GI_37577134-S	0.69922
GI_9945386-S	0.698183
GI_22219459-A	0.696392
GI_4826967-S	0.695743
GI_4557556-S	0.695496
GI_22202613-I	0.695377
GI_13376553-S	0.69537
GI_34222346-S	0.695076
GI_4507728-S	0.694466
GI_23503286-S	0.69411
GI_18641367-A	0.69238
GI_4503680-S	0.692083
GI_22212926-I	0.691081
GI_37221178-S	0.690694
GI_21314691-S	0.687578
GI_4885656-S	0.68427
GI_4996892-S	0.683139
GI_31083098-A	0.683103
GI_45356742-S	0.682865
GI_27754187-S	0.682196
GI_5031706-S	0.681924
GI_4505460-S	0.681517
GI_25777649-A	0.680187
GI_4505614-A	0.680036
GI_37548628-S	0.680005
GI_26051226-A	0.679226
GI_37620162-I	0.678233
GI_14150142-S	0.676722
GI_40807470-S	0.676257
GI_10092618-S	0.676168
GI_42658560-S	0.675983
GI_42661257-S	0.675971
GI_7661565-S	0.675752
GI_33942075-S	0.674634
GI_15451903-S	0.674628
GI_40068048-S	0.674509
GI_20070102-S	0.674398
GI_7019524-S	0.674371
GI_34916003-S	0.674053
GI_42660551-S	0.673909
GI_21729881-I	0.673726
GI_17136074-S	0.673668
GI_27545327-A	0.673572
GI_38348383-S	0.673368
GI_13236539-S	0.673214
GI_18373304-S	0.673073
GI_21264595-A	0.672129
GI_40354215-S	0.671831
GI_42656794-S	0.67161
GI_4505248-S	0.671592
GI_21495177-S	0.671193
GI_4758147-S	0.670719
GI_44680104-I	0.669967
GI_18765737-A	0.669252
GI_4503314-S	0.669049
GI_31542586-S	0.667112
GI_21361148-S	0.666801
GI_7657256-S	0.666488
GI_34577104-A	0.666039
GI_40255010-S	0.665557
GI_6912519-S	0.665028
GI_42661719-S	0.664999
GI_38348389-S	0.664215
GI_16753216-A	0.663671
GI_19923742-S	0.663293
GI_27436998-S	0.663291
GI_34577064-S	0.663265
GI_41349438-I	0.662152
GI_14165460-I	0.66166
GI_24469782-S	0.661372
GI_8923658-S	0.660911
GI_7662551-S	0.660385
GI_20070184-S	0.660279
GI_42518079-S	0.659873
GI_4826867-S	0.659101
GI_45593148-A	0.659093
GI_5902159-S	0.658672
GI_27734700-S	0.65845
GI_40806213-S	0.658211
GI_23111060-S	0.657264
GI_34222220-S	0.657245
GI_38372928-S	0.656377
GI_20070320-S	0.656141
GI_7705890-S	0.656131
GI_4503174-S	0.655143
GI_38683843-I	0.655046
GI_4506916-S	0.654989
GI_14456712-S	0.654733
GI_41281674-I	0.654267
GI_25952070-I	0.653863
GI_28372530-S	0.653777
GI_40217816-S	0.65296
GI_13786122-S	0.65258
GI_4826947-S	0.652573
GI_34147573-S	0.652189
GI_21264586-A	0.651271
GI_4557816-S	0.65121
GI_22027483-S	0.650477
GI_34147375-S	0.649747
GI_40538791-S	0.649615
GI_38570148-S	0.649204
GI_21361580-S	0.648945
GI_42661601-S	0.648869
GI_31343502-S	0.64808
GI_21361703-S	0.647963
GI_21729887-A	0.646958
GI_4504918-S	0.646326
GI_40795670-S	0.645933
GI_12597630-S	0.645927
GI_4503056-S	0.645833
GI_5803097-S	0.645821
GI_4505600-S	0.644917
GI_24308252-S	0.644792
GI_19557644-S	0.64474
GI_42544238-S	0.643856
GI_45331210-S	0.643778
GI_14249533-S	0.643766
GI_41393589-S	0.643765
GI_39725681-S	0.642921
GI_19913359-S	0.642419
GI_12232456-S	0.641963
GI_26080432-S	0.641752
GI_41327727-S	0.641752
GI_4758211-S	0.641186
GI_16604251-S	0.641106
GI_21614498-S	0.640866
GI_19923159-S	0.640467
GI_34222277-S	0.640104
GI_14150133-S	0.639337
GI_40788008-S	0.639144
GI_31342420-S	0.638413
GI_21614516-A	0.637861
GI_21040323-A	0.637663
GI_17402874-I	0.63743
GI_31340555-S	0.636811
GI_33438589-S	0.636699
GI_31542256-S	0.636638
