# Supplementary material for: Capturing biomarkers associated with Alzheimer disease subtypes using data distribution characteristics
Source: Front Comput Neurosci. 2024 Sep 3;18:1388504. doi: 10.3389/fncom.2024.1388504 (PMC11413970; doi:10.3389/fncom.2024.1388504)
Supplement: Supplementary file 3 [file Table_3.xlsx]

## Sheet: S3
Supplementary Table S3 Genes with the highest 5% AUC values.
GeneID	AUC
GI_4585642-S	0.854319
GI_27734844-S	0.830001
GI_24308166-S	0.828816
GI_34577121-S	0.82201
GI_13376557-S	0.81983
GI_23312375-A	0.815131
GI_27475984-S	0.814911
GI_37547175-S	0.812986
GI_32306514-S	0.809082
GI_14150038-S	0.80697
GI_7706261-S	0.806879
GI_19923550-S	0.806875
GI_30089918-A	0.805299
GI_34335274-A	0.804802
GI_44917603-S	0.80231
GI_29126235-S	0.8006
GI_4502860-S	0.798979
GI_13376477-S	0.798523
GI_40317630-S	0.797885
GI_31442419-S	0.797728
GI_31543651-S	0.797718
GI_40254954-S	0.797311
GI_32307116-A	0.796548
GI_31377840-S	0.796366
GI_27436998-S	0.794683
GI_41327770-S	0.79327
GI_19743876-S	0.793161
GI_17402889-A	0.792697
GI_41281388-S	0.791869
GI_4758939-S	0.79076
GI_27777635-S	0.78985
GI_38201693-S	0.788591
GI_5803097-S	0.787995
GI_32481208-A	0.787204
GI_40549398-S	0.786689
GI_40806165-A	0.786279
GI_30240931-S	0.786263
GI_21264595-A	0.786105
GI_20336751-I	0.785932
GI_31742514-A	0.785896
GI_25168266-A	0.785428
GI_22202613-I	0.784896
GI_7657541-S	0.784547
GI_41055004-S	0.784091
GI_9624970-S	0.783755
GI_40255010-S	0.783605
GI_16507207-S	0.783174
GI_21166356-S	0.782541
GI_11056009-S	0.782359
GI_11496238-S	0.781949
GI_21702741-I	0.781903
GI_37546229-S	0.781873
GI_32261315-S	0.781751
GI_5453687-S	0.781543
GI_4826969-S	0.780641
GI_20127573-S	0.780612
GI_23510444-S	0.78046
GI_31341691-S	0.779969
GI_42659113-S	0.779185
GI_23097273-S	0.778926
GI_19923558-S	0.778713
GI_4826967-S	0.778561
GI_14150133-S	0.778415
GI_6005967-S	0.778105
GI_14042973-S	0.778021
GI_7662107-S	0.777984
GI_21361950-S	0.777862
GI_42655935-S	0.77763
GI_22027545-S	0.777447
GI_17149840-A	0.777118
GI_14249445-S	0.776935
GI_20665033-A	0.776495
GI_40538791-S	0.776374
GI_20070291-S	0.776282
GI_40255146-S	0.776191
GI_24475733-S	0.77613
GI_42660461-S	0.77588
GI_24308228-S	0.775781
GI_4507728-S	0.775735
GI_5729919-S	0.775568
GI_37547509-S	0.775553
GI_24475638-S	0.775252
GI_33469967-A	0.775188
GI_28195383-S	0.774206
GI_32698850-S	0.774064
GI_4557588-S	0.773848
GI_31982918-S	0.773456
GI_4505336-S	0.773418
GI_22749374-S	0.77335
GI_32699014-S	0.773137
GI_21361156-S	0.772821
GI_37552185-S	0.772773
GI_19913437-S	0.772606
GI_21536370-S	0.772439
GI_11345453-S	0.772226
GI_24432073-S	0.772074
GI_32455270-S	0.772013
GI_8922676-S	0.772013
GI_33519467-S	0.771861
GI_34222155-S	0.771852
GI_18641367-A	0.771649
GI_31377547-S	0.771645
GI_42516568-S	0.771633
GI_29029562-A	0.771466
GI_13376368-S	0.771132
GI_40255112-S	0.770938
GI_31377810-S	0.770889
GI_21265077-S	0.770676
GI_34305454-S	0.770616
GI_5360207-A	0.770509
GI_45238856-S	0.770464
GI_24371267-S	0.76981
GI_19557644-S	0.769393
GI_31542866-S	0.769385
GI_29171751-I	0.769355
GI_7662073-S	0.769294
GI_28872807-S	0.769279
GI_7661935-S	0.769188
GI_42659497-S	0.769142
GI_14249537-S	0.769088
GI_30260186-A	0.769036
GI_31341469-S	0.769036
GI_37620162-I	0.768783
GI_37577134-S	0.768701
GI_4885136-S	0.768443
GI_37543779-S	0.768337
GI_29171691-A	0.768176
GI_22035587-A	0.768129
GI_19923329-S	0.768063
GI_21729887-A	0.767689
GI_40255110-S	0.767653
GI_13376622-S	0.767532
GI_11968040-S	0.767486
GI_33186900-S	0.767395
GI_33356159-S	0.76714
GI_4503562-S	0.767137
GI_5453713-S	0.767
GI_7706484-S	0.766894
GI_4502484-S	0.766863
GI_41352711-S	0.766846
GI_5902809-I	0.76679
GI_31543933-S	0.766772
GI_16936521-S	0.766748
GI_34222193-S	0.76665
GI_34328906-I	0.766575
GI_37549357-S	0.766484
GI_19923461-S	0.766423
GI_8670543-A	0.766286
GI_18860830-A	0.766134
GI_21361550-S	0.765847
GI_40353762-S	0.765519
GI_4504148-S	0.765514
GI_31377625-S	0.765465
GI_7706334-S	0.765131
GI_29744077-S	0.765103
GI_38045885-A	0.76488
GI_5174736-S	0.764385
GI_4505248-S	0.764372
GI_45333897-S	0.764338
GI_24234682-S	0.76422
GI_19923501-S	0.764205
GI_31543180-S	0.763926
GI_37594440-S	0.763916
GI_31377778-S	0.763901
GI_34147701-S	0.763825
GI_37221178-S	0.763799
GI_8922870-S	0.763794
GI_22062991-S	0.763779
GI_34222336-S	0.763779
GI_8923058-S	0.763724
GI_34222182-S	0.763716
GI_34147356-S	0.76367
GI_24586660-S	0.763597
GI_14149711-S	0.763437
GI_12232414-S	0.763196
GI_34577104-A	0.763126
GI_42794764-A	0.76293
GI_19743835-S	0.762918
GI_8923109-S	0.762822
GI_4759181-S	0.762716
GI_10800415-S	0.76225
GI_41393611-A	0.762154
GI_24850132-S	0.762047
GI_38605732-I	0.762032
GI_37594443-S	0.761552
GI_4506374-S	0.761379
GI_28144896-A	0.761356
GI_23111022-S	0.761197
GI_11386200-S	0.761053
GI_6912273-S	0.761014
GI_4505754-S	0.760701
GI_42655672-S	0.760653
GI_21359926-S	0.760359
GI_38327629-A	0.760255
GI_7019336-S	0.760249
GI_4758605-S	0.760103
GI_4505712-S	0.759989
GI_33383230-A	0.759966
GI_7656980-I	0.759943
GI_16306581-S	0.759896
GI_4503314-S	0.759852
GI_30090001-A	0.759784
GI_5803206-S	0.759723
GI_30581166-S	0.759617
GI_38788379-S	0.759583
GI_4503814-S	0.759525
GI_5803174-S	0.759237
GI_10092618-S	0.758994
GI_28558997-A	0.758872
GI_7706750-S	0.758842
GI_21361575-S	0.75872
GI_34916027-S	0.758698
GI_34485729-S	0.758587
GI_30410709-S	0.758283
GI_7661651-S	0.758264
GI_13129115-S	0.758194
GI_12232430-S	0.757976
GI_5174578-S	0.757851
GI_23503286-S	0.757778
GI_4505460-S	0.757748
GI_42660803-S	0.757672
GI_24308092-S	0.757459
GI_19913362-S	0.757377
GI_22219459-A	0.757368
GI_21536323-A	0.757277
GI_8922205-S	0.75714
GI_4758679-S	0.756961
GI_31543197-S	0.756943
GI_41053624-S	0.756804
GI_15147227-S	0.756776
GI_21284386-A	0.756593
GI_37540621-S	0.756578
GI_13259542-A	0.756563
GI_31317273-I	0.756534
GI_19913395-I	0.756464
GI_40255048-S	0.756396
GI_4505686-S	0.756381
GI_7662501-S	0.75635
GI_7661689-S	0.756263
GI_37549342-S	0.756244
GI_6995999-S	0.756214
GI_31341355-S	0.75619
GI_34916003-S	0.756138
GI_42662500-S	0.756107
GI_21361790-S	0.756016
GI_15011917-S	0.755834
GI_21450801-S	0.755803
GI_34222326-S	0.755621
GI_31343498-I	0.755591
GI_31982913-S	0.75556
GI_13376875-S	0.755506
GI_37551996-S	0.755321
GI_21312135-S	0.755266
GI_7262388-S	0.755218
GI_22748772-S	0.755059
GI_18765737-A	0.755044
GI_22748680-S	0.755013
GI_6857817-S	0.754958
GI_4505932-S	0.754908
GI_21359891-S	0.754816
GI_37552328-S	0.754801
GI_12597656-S	0.754674
GI_40255250-S	0.754527
GI_7705343-S	0.754451
GI_5803105-S	0.754444
GI_34878876-S	0.754315
GI_42476106-A	0.754193
GI_7662095-S	0.754178
GI_27532983-A	0.754116
GI_4503180-S	0.754102
GI_40788008-S	0.753872
GI_19923334-S	0.753834
GI_14456712-S	0.753832
GI_17986267-A	0.753816
GI_22001414-S	0.753707
GI_31341423-S	0.753509
GI_30149009-S	0.753494
GI_5729936-S	0.753373
GI_33620750-S	0.753312
GI_4826947-S	0.753232
GI_38570148-S	0.753221
GI_5360215-I	0.75319
GI_11545760-S	0.75316
GI_37545911-S	0.753008
GI_5031666-S	0.752902
GI_5901913-S	0.752689
GI_5453681-S	0.752689
GI_28466996-S	0.752628
GI_24308252-S	0.752431
GI_21450851-A	0.752233
GI_7656889-A	0.752218
GI_42657584-S	0.752081
GI_20336200-I	0.752015
GI_13375737-S	0.752013
GI_23111002-A	0.751779
GI_29570781-S	0.751428
GI_6031190-S	0.751367
GI_22027479-S	0.751352
GI_5031946-S	0.751139
GI_31377724-S	0.750881
GI_6912393-S	0.750805
GI_13899326-S	0.750774
GI_42658480-S	0.750592
GI_4505780-S	0.750565
GI_29570786-S	0.750486
GI_12232446-S	0.750213
GI_32698691-S	0.750197
GI_7706713-S	0.750195
GI_34222125-S	0.750152
GI_7657479-S	0.750122
GI_19718798-A	0.750038
GI_8922643-A	0.749877
GI_4507112-S	0.749651
GI_4758689-S	0.749575
GI_7662053-S	0.749392
GI_37543806-S	0.749362
GI_40068050-I	0.749313
GI_20070149-S	0.749186
GI_40807470-S	0.748937
GI_21389504-S	0.748891
GI_42660551-S	0.748845
GI_42661614-S	0.748673
GI_34222187-S	0.748651
GI_5729985-S	0.748556
GI_20336193-S	0.748405
GI_21314691-S	0.748384
GI_4507744-S	0.748253
GI_34147573-S	0.748162
GI_12597630-S	0.748131
GI_21361613-S	0.747984
GI_40255103-S	0.747964
GI_40255185-S	0.747949
GI_40255114-S	0.747782
GI_22212926-I	0.747767
GI_27484731-S	0.7477
GI_37588852-A	0.747675
GI_22748948-S	0.747433
GI_10947033-S	0.747189
GI_44888817-S	0.747174
GI_37546785-S	0.747129
GI_37550208-S	0.747019
GI_32528298-S	0.746992
GI_42476023-S	0.746931
GI_14790189-S	0.746886
GI_27886525-I	0.746825
GI_4758515-S	0.746643
GI_7657043-S	0.746521
GI_4557452-S	0.746467
GI_27499434-S	0.746369
GI_27477096-I	0.746339
GI_4505614-A	0.746308
GI_4758147-S	0.746234
GI_19923431-S	0.746196
GI_25141327-A	0.746036
GI_42657212-S	0.74602
GI_19923934-S	0.745946
GI_24797090-A	0.745868
GI_16753216-A	0.745625
GI_32813446-S	0.745534
GI_14249161-S	0.745486
GI_14249309-S	0.745442
GI_31652250-S	0.745346
GI_34303921-S	0.745259
GI_19923783-S	0.745199
GI_11321616-S	0.744941
GI_32171214-S	0.744895
GI_9506686-S	0.744868
GI_12545403-S	0.744777
GI_42661147-S	0.744713
GI_4506338-S	0.744592
GI_27754770-I	0.744576
GI_38788287-S	0.744364
GI_40018619-S	0.744333
GI_12597652-S	0.744242
GI_20336333-A	0.744197
GI_45592953-S	0.744155
GI_4505398-S	0.744075
GI_14249533-S	0.744071
GI_19913430-S	0.74406
GI_21362111-S	0.743741
GI_20357594-S	0.743564
GI_21536433-S	0.743488
GI_45269143-A	0.743422
GI_14149858-S	0.74321
GI_22749464-S	0.743209
GI_38569399-S	0.743194
GI_6912301-S	0.742936
GI_22035640-S	0.74286
GI_45331216-S	0.742796
GI_22027483-S	0.742769
GI_21040323-A	0.742617
GI_21735620-S	0.742601
GI_14602451-S	0.742556
GI_24308068-S	0.74248
GI_38045911-A	0.742465
GI_14249251-S	0.742176
GI_7382475-S	0.742168
GI_9257200-S	0.7421
GI_12408642-S	0.742012
GI_4757865-S	0.741991
GI_38261964-I	0.74193
GI_7657384-S	0.741872
GI_15022798-S	0.741859
GI_31543978-S	0.741857
GI_14150142-S	0.741844
GI_4758877-S	0.741827
GI_34147658-S	0.741796
GI_8923113-S	0.741644
GI_31377801-S	0.741582
GI_7662339-S	0.741523
GI_21361572-S	0.741477
GI_24308106-S	0.741462
GI_34222277-S	0.741327
GI_18105001-I	0.741189
GI_13376553-S	0.741067
GI_7657350-S	0.740951
GI_20070263-S	0.740854
GI_40316940-S	0.740778
GI_13899252-S	0.740763
GI_24308286-S	0.740763
GI_16950627-I	0.740729
GI_6995997-S	0.740657
GI_26051226-I	0.740444
GI_7106298-S	0.740399
GI_31317237-S	0.740383
GI_27764866-S	0.740353
GI_37540871-S	0.740342
GI_42659930-S	0.740247
GI_7706748-S	0.740201
GI_17402870-I	0.740196
GI_27500805-S	0.740049
GI_24430142-S	0.739912
