# Supplementary material for: Capturing biomarkers associated with Alzheimer disease subtypes using data distribution characteristics
Source: Front Comput Neurosci. 2024 Sep 3;18:1388504. doi: 10.3389/fncom.2024.1388504 (PMC11413970; doi:10.3389/fncom.2024.1388504)
Supplement: Supplementary file 4 [file Table_4.xlsx]

## Sheet: S4
Supplementary Table S4 Genes with the highest 5% BCD values.
GeneID	BCD
GI_4502806-S	0.402892
GI_17999536-S	0.378422
GI_37540877-S	0.377641
GI_28872783-A	0.374983
GI_14589948-S	0.373736
GI_23503234-A	0.372097
GI_22218338-S	0.371225
GI_22027468-I	0.369848
GI_32967598-A	0.36404
GI_30795230-S	0.363175
GI_7662231-S	0.357534
GI_30023852-S	0.357302
GI_28416426-I	0.35579
GI_45439300-A	0.351989
GI_38679953-A	0.351872
GI_34147521-S	0.351574
GI_16506300-S	0.351006
GI_13491167-S	0.35057
GI_37550558-S	0.348688
GI_37549886-S	0.347146
GI_22538484-S	0.346409
GI_22095374-S	0.34615
GI_28416943-S	0.344596
GI_7662371-S	0.343561
GI_31742483-S	0.343014
GI_41350325-S	0.34083
GI_13259551-A	0.340496
GI_6005955-S	0.340459
GI_8922738-S	0.338297
GI_25188178-S	0.335138
GI_38149839-A	0.332096
GI_32306540-S	0.328169
GI_21626467-S	0.326688
GI_5902065-S	0.326082
GI_18375524-A	0.324966
GI_22749038-S	0.322992
GI_41281611-S	0.321289
GI_40255248-S	0.320322
GI_29740938-S	0.320007
GI_19923547-S	0.319252
GI_34147634-S	0.318989
GI_37540288-S	0.31729
GI_20070341-S	0.31629
GI_34222122-S	0.315116
GI_19924176-S	0.314622
GI_37551767-S	0.314331
GI_37541516-S	0.312964
GI_15011921-S	0.312596
GI_8923410-S	0.31208
GI_13128861-S	0.312069
GI_34787414-S	0.311851
GI_22748834-S	0.311443
GI_5032030-S	0.310619
GI_37540497-S	0.310551
GI_41406092-I	0.310538
GI_21361846-S	0.309485
GI_29029588-A	0.309039
GI_39995083-S	0.308704
GI_34452708-A	0.307718
GI_31543664-S	0.307261
GI_31341319-S	0.306813
GI_22027476-A	0.306024
GI_13384595-S	0.305185
GI_34147385-S	0.3029
GI_38327536-S	0.302419
GI_7657055-S	0.302158
GI_40549458-S	0.300788
GI_11119413-S	0.300343
GI_18426903-A	0.296594
GI_27436872-S	0.296126
GI_11079227-S	0.296049
GI_7705552-S	0.29581
GI_22035678-A	0.295619
GI_5729975-S	0.29517
GI_4506532-S	0.29506
GI_41327713-S	0.295008
GI_45580729-S	0.293301
GI_24475626-S	0.293099
GI_38327028-S	0.292725
GI_7706261-S	0.292669
GI_38569393-S	0.292111
GI_24234719-I	0.291868
GI_6631114-S	0.291769
GI_32307127-S	0.291748
GI_21361826-S	0.29172
GI_39725947-S	0.291431
GI_39995081-S	0.289956
GI_40018634-S	0.289143
GI_8567387-S	0.288752
GI_9910257-S	0.288239
GI_4502838-S	0.287155
GI_4505936-S	0.286113
GI_29171685-A	0.284881
GI_42658518-S	0.284821
GI_10834989-A	0.284314
GI_37550015-S	0.283916
GI_42544242-S	0.283612
GI_32307149-A	0.283274
GI_34222099-S	0.283158
GI_31881686-A	0.281992
GI_21687152-S	0.28186
GI_44888828-S	0.281842
GI_13375859-S	0.279798
GI_8923000-S	0.279563
GI_41350202-S	0.279417
GI_4506930-S	0.279221
GI_34452701-S	0.278619
GI_11038618-S	0.278613
GI_23312363-A	0.278448
GI_13376287-S	0.277777
GI_40254868-S	0.276589
GI_30520372-S	0.276492
GI_37550831-S	0.276492
GI_28875781-S	0.27578
GI_38201673-S	0.275567
GI_40354191-S	0.275259
GI_23346413-S	0.275006
GI_4758875-S	0.274456
GI_5174722-S	0.274169
GI_42658629-S	0.273027
GI_23111022-S	0.272905
GI_24308262-S	0.27268
GI_9257200-S	0.271741
GI_21361498-S	0.271556
GI_7705589-S	0.270929
GI_38788307-S	0.270681
GI_25777605-A	0.270041
GI_27886627-S	0.269711
GI_37595534-S	0.269573
GI_33519477-S	0.269427
GI_21493023-A	0.269211
GI_21362039-S	0.268962
GI_8922986-S	0.266033
GI_7705876-S	0.265983
GI_37552665-S	0.265934
GI_37540466-S	0.265706
GI_5729741-S	0.265454
GI_32307174-S	0.265252
GI_38202223-S	0.265093
GI_4508008-S	0.265092
GI_31542492-S	0.264794
GI_27894383-S	0.264674
GI_11545800-S	0.264493
GI_4502146-S	0.264169
GI_32967302-A	0.263934
GI_22749326-S	0.263818
GI_11761623-A	0.263402
GI_31377795-S	0.263178
GI_37548774-S	0.26317
GI_9910595-S	0.263165
GI_6912299-A	0.262571
GI_37545891-S	0.262142
GI_39930470-S	0.261965
GI_34222324-S	0.261608
GI_40254935-S	0.260572
GI_15100150-S	0.260494
GI_11761623-I	0.260106
GI_24308032-S	0.260021
GI_42656961-S	0.259874
GI_31543907-S	0.259836
GI_4502008-S	0.259534
GI_24431963-S	0.259367
GI_41281419-S	0.259236
GI_4758559-S	0.258732
GI_33636757-S	0.258566
GI_20357555-A	0.257608
GI_39777617-I	0.257445
GI_22325376-A	0.256968
GI_27545325-S	0.256757
GI_44890061-S	0.256623
GI_40804741-S	0.255725
GI_7662015-S	0.255527
GI_34850073-S	0.255475
GI_21071040-S	0.255094
GI_21717806-S	0.254964
GI_5453857-S	0.254484
GI_34850060-S	0.254212
GI_9257194-S	0.25389
GI_16306581-S	0.253608
GI_19923369-S	0.253606
GI_34594658-S	0.253319
GI_19743835-S	0.253197
GI_18105029-A	0.25315
GI_34577119-S	0.253071
GI_42660501-S	0.252566
GI_42734506-S	0.252015
GI_34222142-S	0.251457
GI_4505930-S	0.250498
GI_4505028-S	0.25045
GI_27481547-S	0.250385
GI_40385863-S	0.250119
GI_10047093-S	0.250118
GI_9966874-A	0.249744
GI_33667083-S	0.249737
GI_18699723-S	0.249685
GI_7705396-S	0.249296
GI_19923496-S	0.249149
GI_24415993-S	0.249107
GI_32490571-S	0.248562
GI_45238856-S	0.248406
GI_19923214-S	0.248048
GI_4557656-S	0.247847
GI_42661202-S	0.247748
GI_37549342-S	0.247533
GI_34147321-S	0.246894
GI_39812491-I	0.246889
GI_38569442-I	0.24676
GI_21237744-A	0.246759
GI_6631099-S	0.246455
GI_5032218-S	0.246292
GI_8922653-S	0.246217
GI_33598925-S	0.245883
GI_7662375-S	0.245628
GI_29725604-S	0.244981
GI_44771179-S	0.244981
GI_14249567-S	0.244918
GI_4885486-S	0.244434
GI_37563614-S	0.244174
GI_29540546-A	0.244085
GI_8922524-S	0.243992
GI_4557516-S	0.243446
GI_11496979-S	0.243407
GI_34147660-S	0.243286
GI_37546335-S	0.24328
GI_31341145-S	0.242967
GI_7661957-S	0.242684
GI_7662457-S	0.242301
GI_26051217-A	0.242246
GI_7669489-A	0.242166
GI_34335245-A	0.242137
GI_40254839-S	0.2419
GI_7656848-S	0.241583
GI_31542502-S	0.241578
GI_13775603-S	0.241541
GI_38348291-S	0.241428
GI_28626515-S	0.24141
GI_22027477-A	0.241141
GI_19718745-A	0.240754
GI_19923528-S	0.240696
GI_7661789-S	0.240637
GI_31581519-S	0.240355
GI_20336263-A	0.240282
GI_21717815-S	0.240247
GI_7706680-S	0.239918
GI_21450730-S	0.239649
GI_40353730-S	0.239586
GI_37545956-S	0.239353
GI_22027545-S	0.239242
GI_38261970-I	0.239169
GI_5031752-S	0.239164
GI_40217821-S	0.239093
GI_4826733-S	0.238893
GI_28373079-S	0.238492
GI_7705432-S	0.237992
GI_38327555-S	0.237784
GI_38201713-S	0.23745
GI_11968040-S	0.237303
GI_21389504-S	0.236461
GI_6912631-S	0.236456
GI_39725652-S	0.236315
GI_27477073-A	0.236125
GI_21361166-S	0.236041
GI_4758939-S	0.235879
GI_10864649-S	0.23586
GI_38570096-S	0.235788
GI_16159362-S	0.235642
GI_34147682-S	0.235555
GI_40538735-S	0.235534
GI_39930472-S	0.235128
GI_21389358-S	0.234925
GI_6031179-A	0.23491
GI_24416001-S	0.234566
GI_17402905-S	0.234442
GI_21361610-S	0.234026
GI_4503180-S	0.234002
GI_31341844-S	0.233884
GI_41350197-S	0.233752
GI_38569481-S	0.233483
GI_20070149-S	0.233233
GI_9910273-S	0.23311
GI_39930600-S	0.232809
GI_30795206-S	0.231822
GI_20336333-A	0.231807
GI_37539539-S	0.231708
GI_21314723-S	0.231514
GI_4505806-A	0.231366
GI_9790234-S	0.231267
GI_7705739-S	0.231098
GI_38524619-S	0.231055
GI_6006005-S	0.230786
GI_13514826-S	0.230757
GI_13129135-S	0.230661
GI_31083098-A	0.230256
GI_27498571-S	0.2302
GI_39545579-S	0.229738
GI_17975773-A	0.22973
GI_21362069-S	0.229688
GI_5730026-S	0.229634
GI_45120110-S	0.229435
GI_9506672-S	0.228955
GI_5901975-S	0.228902
GI_7657495-S	0.228856
GI_38524617-S	0.228836
GI_33356127-I	0.228773
GI_42658538-S	0.228713
GI_12232388-S	0.228508
GI_21359954-S	0.228288
GI_24307874-S	0.227825
GI_13259500-A	0.227696
GI_4885512-S	0.227359
GI_7706512-S	0.227302
GI_20544140-S	0.227259
GI_19718756-S	0.227168
GI_4758865-S	0.227093
GI_13435358-S	0.227068
GI_40807467-S	0.226908
GI_42734435-S	0.226859
GI_37549297-S	0.226723
GI_18641280-A	0.226585
GI_22095354-S	0.226203
GI_41327774-S	0.226056
GI_33946290-S	0.226055
GI_34303962-A	0.225961
GI_17865806-S	0.225676
GI_41327778-S	0.225479
GI_19923366-S	0.225383
GI_5360211-I	0.225312
GI_8923268-S	0.225286
GI_34147659-S	0.225124
GI_41150497-S	0.224955
GI_40807441-S	0.224925
GI_28372504-S	0.224793
GI_4507016-S	0.224688
GI_19913437-S	0.224463
GI_4759109-S	0.224454
GI_28872807-S	0.224332
GI_18860869-A	0.224314
GI_10863946-S	0.224205
GI_31317208-A	0.223672
GI_37549531-S	0.223642
GI_31442407-S	0.223314
GI_7662265-S	0.223267
GI_42658301-S	0.223183
GI_35493781-A	0.223163
GI_5032234-S	0.222817
GI_32967592-A	0.22279
GI_22779931-A	0.222787
GI_7706636-S	0.22269
GI_7657503-S	0.222602
GI_15011978-A	0.22258
GI_38202204-S	0.222553
GI_33620754-S	0.222379
GI_14141153-A	0.22222
GI_21361291-S	0.222157
GI_24308367-S	0.222086
GI_13676856-S	0.222011
GI_40254815-S	0.221898
GI_17738300-S	0.221803
GI_4505050-S	0.221788
GI_38261961-S	0.221729
GI_38202253-S	0.221427
GI_14589934-I	0.221346
GI_19718771-A	0.221325
GI_13654285-S	0.220694
GI_5803110-S	0.220605
GI_38566701-S	0.220481
GI_28603839-S	0.219766
GI_21536273-S	0.219706
GI_23199994-S	0.219704
GI_37543222-S	0.219694
GI_42716282-S	0.219423
GI_33469953-A	0.219238
GI_32483362-A	0.219231
GI_37543286-S	0.218683
GI_24308174-S	0.218564
GI_4503516-S	0.218478
GI_40217822-S	0.218134
GI_4757859-S	0.217933
GI_16507207-S	0.217795
GI_5031666-S	0.217378
GI_31657115-A	0.217223
GI_37577150-S	0.217161
GI_28376647-S	0.217157
GI_14149741-S	0.217114
GI_19923722-S	0.216869
GI_28329415-A	0.21646
GI_34222305-S	0.216439
GI_41406063-S	0.216299
GI_21359961-S	0.216086
GI_18105062-S	0.215655
GI_42655845-S	0.215557
GI_20336745-A	0.215319
GI_40255048-S	0.215105
GI_21362004-S	0.215018
GI_19913404-S	0.21496
GI_32189393-S	0.214471
GI_4557644-S	0.214406
GI_37547067-S	0.214394
GI_20149523-S	0.214372
GI_40018637-S	0.214093
GI_38327635-S	0.21378
GI_37549971-S	0.213682
GI_42658173-S	0.213473
GI_18426972-S	0.213356
GI_7662329-S	0.213242
GI_8922674-S	0.213098
GI_7656998-S	0.212898
GI_32528285-A	0.212805
GI_20336268-A	0.212497
GI_44890063-S	0.212197
GI_29731560-S	0.212108
GI_19920322-A	0.212005
GI_37059728-S	0.211838
GI_13128863-S	0.211831
GI_12383063-S	0.211766
GI_6995997-S	0.211759
GI_21361441-S	0.211362
GI_42741666-S	0.21128
GI_14165451-A	0.211157
GI_29336042-S	0.211142
GI_11386174-A	0.2109
GI_45237192-S	0.210888
GI_31341108-S	0.210868
GI_21327711-S	0.210795
GI_42544184-A	0.21065
GI_4826685-S	0.210626
GI_17978467-A	0.210321
GI_31543618-S	0.210134
GI_4758317-S	0.210031
GI_37550393-S	0.2097
GI_21389336-S	0.209659
GI_22547113-A	0.209528
GI_19923334-S	0.209469
GI_18378734-S	0.209139
GI_16554580-S	0.209036
GI_34222332-S	0.209032
GI_4502848-S	0.208987
GI_21361108-S	0.208839
GI_28916697-S	0.208813
GI_22027540-S	0.208713
GI_31341095-S	0.208649
GI_20070124-S	0.208567
GI_21483181-A	0.208543
GI_13376244-S	0.208343
GI_23346638-S	0.207908
GI_12707561-I	0.207848
GI_9951925-S	0.207664
GI_18379333-A	0.207638
GI_31542527-S	0.20698
GI_31377547-S	0.2069
GI_17738314-S	0.206878
GI_34222295-S	0.206871
GI_4505442-S	0.206651
GI_7657596-S	0.206422
GI_16579884-S	0.206371
GI_13259538-S	0.206352
GI_21237727-S	0.206343
GI_21735567-S	0.205749
GI_19923786-S	0.205688
GI_31377757-S	0.205659
GI_20149593-S	0.205261
GI_42476122-S	0.205101
GI_37574727-A	0.205004
GI_4557562-S	0.204885
GI_32307160-S	0.204752
GI_27735074-S	0.204717
GI_11545792-S	0.204547
GI_34916007-S	0.204408
GI_38026959-A	0.204344
GI_28373083-A	0.204307
GI_8923908-S	0.204242
GI_34147420-S	0.204231
GI_4503182-S	0.204169
GI_21361339-S	0.204117
GI_17986259-A	0.204103
GI_45593139-S	0.204099
GI_37059745-S	0.203943
GI_42661554-S	0.20394
GI_13489082-S	0.203724
GI_22035585-A	0.203573
GI_14916518-S	0.203572
GI_25453470-S	0.203566
GI_5174736-S	0.203332
GI_18105052-S	0.203292
GI_4502890-S	0.203252
GI_21914861-A	0.202958
GI_29029602-S	0.202919
GI_4503412-S	0.202723
GI_4826767-A	0.202609
GI_38569444-S	0.202608
GI_19923652-I	0.202583
GI_18104977-S	0.20249
GI_6912681-S	0.202392
GI_33598951-S	0.202117
GI_7710125-I	0.20199
GI_37221176-S	0.201932
GI_28274685-S	0.201877
GI_29744077-S	0.201846
GI_34147652-S	0.201412
GI_34222114-S	0.201348
GI_4503932-S	0.20105
GI_14165455-A	0.200961
GI_37675281-S	0.200953
GI_4557832-S	0.200501
GI_42658619-S	0.200391
GI_29728071-S	0.199744
GI_40255162-S	0.19967
GI_34147430-S	0.199512
GI_8923393-S	0.199488
GI_41055004-S	0.199441
GI_6857798-S	0.199405
GI_4503764-S	0.199351
GI_33519464-S	0.199127
GI_41281554-S	0.198993
GI_11036639-S	0.198938
GI_7662455-S	0.198761
GI_21426826-S	0.198267
GI_14702179-A	0.198196
GI_31543079-S	0.198141
GI_14149626-S	0.198015
GI_4502280-S	0.19777
GI_32526910-S	0.19759
GI_38371738-S	0.197582
GI_15619005-S	0.197578
GI_31543548-S	0.197573
GI_4505460-S	0.197541
GI_22202610-S	0.19751
GI_34147499-S	0.197378
GI_24475891-S	0.197376
GI_23097239-S	0.196872
GI_31377552-S	0.196808
GI_42660513-S	0.196782
GI_34147555-S	0.196709
GI_7706670-S	0.196631
GI_6912653-S	0.196627
GI_10800415-S	0.196293
GI_37552547-S	0.196266
GI_21735565-A	0.196228
GI_22749406-S	0.196008
GI_27532983-A	0.195966
GI_28866965-S	0.195845
GI_4507120-S	0.195759
GI_12408650-S	0.195754
GI_21361467-S	0.195709
GI_16445394-S	0.195512
GI_37555891-S	0.19531
GI_21359830-S	0.19521
GI_38505204-S	0.195047
GI_42657651-S	0.194992
GI_27436941-S	0.194926
GI_33356141-S	0.194882
GI_8923176-S	0.194766
GI_11140810-S	0.194081
GI_4759309-S	0.194034
GI_38202256-A	0.193904
GI_4504950-S	0.193875
GI_38327033-S	0.193819
GI_29543553-I	0.193687
GI_21312133-S	0.193574
GI_45580726-S	0.19342
GI_8922910-S	0.193411
GI_7705768-S	0.193018
GI_20336204-A	0.192904
GI_41349473-S	0.192869
GI_24797117-A	0.192621
GI_31341899-S	0.192477
GI_21464102-S	0.192393
GI_23065568-S	0.192329
GI_37577165-I	0.192258
GI_17738309-S	0.192148
GI_40255202-S	0.192146
GI_22091444-S	0.192137
GI_28827773-S	0.192105
GI_34222300-S	0.192016
GI_32698883-S	0.191996
GI_38679895-S	0.191732
GI_41107468-S	0.191637
GI_13430863-A	0.191632
GI_37552332-S	0.191576
GI_15451900-S	0.191544
GI_25121973-S	0.191421
GI_21361804-S	0.191393
GI_13325063-S	0.191283
GI_31542714-S	0.191185
GI_24797152-S	0.191065
GI_19923898-S	0.190894
GI_41529828-S	0.190748
GI_39777611-A	0.190707
GI_27436939-A	0.190512
GI_20336749-S	0.190427
GI_34222309-S	0.1904
GI_32698673-S	0.190369
GI_19743916-A	0.190368
GI_9961243-S	0.190305
GI_13376499-S	0.190227
GI_29244580-S	0.190172
GI_6996002-S	0.190088
GI_38149990-I	0.189855
GI_32698731-S	0.189309
GI_11038623-S	0.189007
GI_33391149-S	0.188974
GI_34147658-S	0.188851
GI_33695094-S	0.188814
GI_14141189-S	0.188775
GI_21361729-S	0.188768
GI_18079320-S	0.188457
GI_31543141-S	0.188383
GI_4505814-S	0.188048
GI_11641410-A	0.188031
GI_41349444-A	0.187987
GI_32698739-S	0.18797
GI_22749426-S	0.18796
GI_42741656-A	0.187861
GI_5032100-S	0.187817
GI_37541408-S	0.187752
GI_13899304-S	0.18755
GI_9945319-S	0.18729
GI_29029558-I	0.187134
GI_24496788-S	0.187127
GI_37059741-S	0.187003
GI_34577117-S	0.186937
GI_19923789-S	0.186933
GI_38348409-S	0.186764
GI_31342405-S	0.186747
GI_38683866-S	0.186663
GI_19923444-A	0.186598
GI_14149729-S	0.186413
GI_31543422-S	0.186358
GI_37537718-S	0.186311
GI_17149812-S	0.186231
GI_38146106-A	0.186178
GI_30795195-S	0.186051
GI_37541410-S	0.185866
GI_4507650-S	0.185707
GI_33620752-S	0.185689
GI_21389496-S	0.185437
GI_7657183-S	0.18541
GI_40316942-S	0.185394
GI_21264595-A	0.185331
GI_32698691-S	0.185232
GI_4557712-S	0.18523
GI_27886587-A	0.185178
GI_24308072-S	0.185175
GI_36287116-S	0.185156
GI_34147604-S	0.185149
GI_22212935-A	0.185023
GI_20070210-S	0.185018
GI_38327621-S	0.184988
GI_7108354-S	0.184915
GI_19482155-A	0.184796
GI_36030904-S	0.184727
GI_37540253-S	0.1845
GI_32171251-S	0.184451
GI_9955962-S	0.184409
GI_23110940-S	0.184047
GI_37541920-S	0.183961
GI_11863151-S	0.183792
GI_32261293-S	0.183541
GI_17402918-A	0.183412
GI_41327759-S	0.183138
GI_40255249-S	0.183088
GI_23312375-A	0.183055
GI_7657256-S	0.182984
GI_24041019-A	0.182832
GI_37541634-S	0.1828
GI_8922706-S	0.182732
GI_31542542-S	0.182687
GI_19311007-A	0.182576
GI_16306560-S	0.182554
GI_8923764-S	0.182455
GI_33859758-S	0.182442
GI_11496977-S	0.182437
GI_38045920-S	0.182196
GI_44662835-S	0.18189
GI_26190615-S	0.181799
GI_10947030-S	0.181662
GI_8393258-S	0.181585
GI_34222344-S	0.181446
GI_11559926-S	0.181265
GI_37543288-S	0.18121
GI_26051234-S	0.181083
GI_42658313-S	0.18085
GI_23503316-S	0.180775
GI_5453765-S	0.180765
GI_32306537-S	0.180738
GI_40255152-S	0.180488
GI_19923724-S	0.180447
GI_20127421-S	0.180418
GI_38570114-S	0.18035
GI_5901969-S	0.180261
GI_7662339-S	0.180051
GI_4758031-S	0.180036
GI_14591914-S	0.179958
GI_27735136-S	0.179871
GI_29171751-I	0.179863
GI_38788229-S	0.179848
GI_9945317-S	0.179821
GI_32698747-S	0.17973
GI_34147623-S	0.179607
GI_33300634-S	0.179459
GI_23065565-S	0.179428
GI_42741653-S	0.179427
GI_4506006-S	0.179376
GI_6005787-S	0.179255
GI_20357598-I	0.179244
GI_42657225-S	0.179112
GI_18104960-S	0.179091
GI_38505221-S	0.178848
GI_4502374-S	0.178838
GI_34335244-A	0.178769
GI_24308399-S	0.178752
GI_31543155-S	0.178664
GI_19923554-S	0.178644
GI_19913430-S	0.178643
GI_13569844-S	0.17856
GI_27777631-S	0.178434
GI_22212926-I	0.17833
GI_38201703-S	0.1783
GI_7662069-S	0.178299
GI_21314771-S	0.178062
GI_40789228-S	0.178043
GI_4501912-S	0.177897
GI_10190705-S	0.177883
GI_16933539-S	0.177817
GI_26024192-S	0.17779
GI_38679901-S	0.17777
GI_23238250-S	0.177759
GI_21361683-S	0.177715
GI_38488711-S	0.1776
GI_21536478-I	0.177375
GI_33946322-S	0.177346
GI_30410773-S	0.177261
GI_19923465-S	0.177199
GI_37555943-S	0.177057
GI_34147388-S	0.177051
GI_27436903-S	0.176979
GI_37059743-S	0.176953
GI_40068504-S	0.176802
GI_38524588-S	0.176609
GI_27765084-I	0.17658
GI_20070301-S	0.176504
GI_22027527-I	0.176494
GI_5454099-S	0.17643
GI_31341881-S	0.176182
GI_21914880-S	0.17609
GI_20302150-S	0.176089
GI_17572809-S	0.176017
GI_21361780-S	0.175868
GI_40549423-S	0.175828
GI_5902121-S	0.175811
GI_42476174-S	0.17568
GI_14042940-S	0.175661
GI_21536299-I	0.175606
GI_42734437-S	0.17552
GI_38788287-S	0.175382
GI_7705474-S	0.175322
GI_41204905-S	0.175065
GI_13787208-S	0.174998
GI_5729936-S	0.174992
GI_4506782-S	0.174821
GI_37547259-S	0.17478
GI_41393590-S	0.174766
GI_22218618-S	0.17474
GI_38683864-A	0.174723
GI_18765701-A	0.174684
GI_38348359-S	0.174625
GI_32189389-S	0.174529
GI_4507640-S	0.174514
GI_31542324-S	0.174422
GI_17158042-S	0.174278
GI_37595557-I	0.174265
GI_13514821-A	0.174221
GI_41281508-S	0.174135
GI_4507962-S	0.174114
GI_44680134-A	0.17411
GI_19923431-S	0.174074
GI_6912587-S	0.174026
GI_10863934-S	0.173954
GI_20357528-S	0.173844
GI_35493915-S	0.173793
GI_4503596-S	0.173735
GI_41350328-S	0.17371
GI_38158021-A	0.173698
GI_33859677-S	0.173691
GI_31657093-S	0.17359
GI_4507104-S	0.173515
GI_4503314-S	0.173404
GI_8922070-S	0.173278
GI_37540447-S	0.173233
GI_25470885-A	0.173138
GI_12383073-S	0.173059
GI_39725648-S	0.173017
GI_20357536-I	0.172941
GI_30149009-S	0.172929
GI_34335290-S	0.17287
GI_21735418-S	0.172814
GI_21389558-S	0.172645
GI_34304320-A	0.172576
GI_24371247-S	0.172459
GI_13435128-S	0.172428
GI_27734886-S	0.172414
GI_37550037-S	0.172376
GI_37549382-S	0.172363
GI_23238232-S	0.172273
GI_10047091-S	0.172268
GI_41352062-S	0.172224
GI_22748688-S	0.172172
GI_16936532-A	0.17214
GI_8051634-S	0.172048
GI_32307116-A	0.171821
GI_24475585-S	0.17182
GI_34147399-S	0.17182
GI_34932413-S	0.171792
GI_7657392-S	0.171782
GI_8923535-S	0.171671
GI_14042973-S	0.171561
GI_28195387-S	0.171551
GI_10092672-S	0.171384
GI_45580741-S	0.171
GI_41281674-I	0.170994
GI_5454057-S	0.170716
GI_38569443-A	0.170711
GI_42718018-S	0.170694
GI_7770073-A	0.170656
GI_33359220-I	0.170572
GI_38373686-S	0.170531
GI_42741658-S	0.170422
GI_21536251-S	0.170288
GI_4507208-S	0.170234
GI_11612658-S	0.170229
GI_12056477-S	0.170215
GI_21361793-S	0.170204
GI_45359857-S	0.17015
GI_19923938-S	0.170037
GI_40316934-S	0.170022
GI_41281417-S	0.169973
GI_18765724-S	0.169937
GI_6006029-S	0.169674
GI_31543430-S	0.169631
GI_40254910-S	0.1696
GI_37545966-S	0.169561
GI_44955925-S	0.169513
GI_4505958-S	0.16948
GI_5453687-S	0.169391
GI_20336299-S	0.169322
GI_19923668-S	0.169239
GI_37541941-S	0.169231
GI_42734326-S	0.169161
GI_37595559-S	0.16916
GI_29742698-S	0.169113
GI_37539736-S	0.16901
GI_22538447-S	0.168959
GI_22538402-A	0.168786
GI_18699721-S	0.168782
GI_33469915-S	0.168775
GI_21362021-S	0.168522
GI_7661599-S	0.168373
GI_18375526-A	0.167808
GI_42661972-S	0.167667
GI_36054149-S	0.16765
GI_23510397-A	0.167633
GI_34147667-S	0.167607
GI_23510339-A	0.167485
GI_8922205-S	0.167414
GI_24308228-S	0.16737
GI_30089939-S	0.167325
GI_31083192-S	0.167292
GI_40068474-S	0.167275
GI_39930478-S	0.167218
GI_16117778-A	0.167175
GI_31343332-S	0.167112
GI_17136074-S	0.166971
GI_13162281-S	0.166847
GI_34734070-S	0.166841
GI_32698687-S	0.166765
GI_17402870-I	0.16664
GI_17017970-S	0.166616
GI_37655176-S	0.166583
GI_19743793-I	0.16654
GI_39725650-S	0.166526
GI_33667050-S	0.166507
GI_22035688-S	0.166447
GI_7706748-S	0.166417
GI_39725674-S	0.166391
GI_7019466-S	0.166252
GI_26665890-A	0.166247
GI_19923741-S	0.166211
GI_24497434-S	0.166132
GI_4826921-S	0.166066
GI_13129091-S	0.166003
GI_8922197-S	0.165998
GI_5453639-S	0.165954
GI_13514816-A	0.165736
GI_7661617-S	0.165686
GI_18426878-A	0.165538
GI_37552485-S	0.165441
GI_21362045-S	0.165414
GI_31317304-S	0.165329
GI_17939343-S	0.165299
GI_15451843-I	0.165256
GI_42544173-S	0.165144
GI_11038650-S	0.165123
GI_34147336-S	0.164965
GI_24308188-S	0.164832
GI_33469950-A	0.164746
GI_41349498-S	0.164727
GI_39812483-A	0.164706
GI_12957487-S	0.164573
GI_45433538-S	0.16451
GI_5803014-S	0.164481
GI_40255191-S	0.164393
GI_16357476-S	0.164043
GI_24308180-S	0.16386
GI_14591930-S	0.163743
GI_21361767-S	0.163659
GI_22748624-S	0.163362
GI_12232418-S	0.163332
GI_24432092-S	0.163241
GI_31542987-S	0.16324
GI_7662079-S	0.16317
GI_25014098-S	0.163146
GI_7662347-S	0.163038
GI_32307123-A	0.163017
GI_38524593-S	0.162989
GI_27545449-S	0.162858
GI_19923501-S	0.16277
GI_32306518-S	0.162693
GI_21264613-A	0.162683
GI_36030972-S	0.162447
GI_14249125-S	0.162351
GI_11141892-S	0.162339
GI_38016902-S	0.16229
GI_44681485-S	0.16221
GI_13236586-S	0.162202
GI_28872804-A	0.162171
GI_5031782-S	0.162099
GI_19923513-S	0.162091
GI_30023850-S	0.162075
GI_14591907-S	0.162028
GI_14719429-S	0.161815
GI_7706484-S	0.161813
GI_24307942-S	0.161805
GI_4505454-S	0.161628
GI_21389514-S	0.161506
GI_24497442-S	0.1615
GI_30840979-S	0.161481
GI_9961354-S	0.161462
GI_22027483-S	0.16144
GI_31563513-A	0.161423
GI_31982934-S	0.161368
GI_41281590-S	0.161329
GI_20070291-S	0.161311
GI_44680112-S	0.161256
GI_13518031-S	0.161233
GI_4758895-S	0.161212
GI_5730054-S	0.161199
GI_23346417-S	0.161197
GI_42794262-S	0.16117
GI_25777642-S	0.161107
GI_4505120-S	0.161071
GI_22041854-S	0.160943
GI_14043073-A	0.160941
GI_27734774-S	0.16088
GI_21361081-S	0.160817
GI_31982913-S	0.160702
GI_31341302-S	0.160697
GI_22748944-S	0.160587
GI_37552310-S	0.16057
GI_5922012-S	0.160478
GI_36951161-S	0.160456
GI_5031856-S	0.160411
GI_24234719-A	0.160085
GI_17978486-S	0.160005
GI_21327714-S	0.159978
GI_41281488-S	0.159921
GI_32526895-I	0.159865
GI_33356176-S	0.159808
GI_16306529-S	0.159801
GI_34222158-S	0.15978
GI_31341099-S	0.159713
GI_13654273-S	0.159648
GI_19913417-S	0.159645
GI_42544236-S	0.159643
GI_4758007-S	0.159591
GI_4504212-S	0.159498
GI_42544245-S	0.159474
GI_7661579-I	0.159466
GI_15890084-A	0.159448
GI_8922074-S	0.159346
GI_6552341-S	0.159323
GI_6031161-A	0.159302
GI_10800418-S	0.159293
GI_31543933-S	0.15924
GI_37547050-S	0.159235
GI_4557025-S	0.159121
GI_27894379-S	0.158959
GI_31543636-S	0.158856
GI_42658709-S	0.158807
GI_31542722-S	0.158688
GI_45238848-S	0.158548
GI_38455408-S	0.158509
GI_5729985-S	0.158428
GI_37543806-S	0.158062
GI_42476207-S	0.158054
GI_4557256-S	0.158029
GI_27436874-S	0.158027
GI_38202254-S	0.157964
GI_20336291-A	0.157957
GI_34222091-S	0.157804
GI_14149874-S	0.157706
GI_20544181-S	0.157671
GI_42661225-S	0.157625
GI_41152096-S	0.15762
GI_12707571-A	0.157511
GI_5454155-S	0.157469
GI_25282406-S	0.157464
GI_41151626-S	0.157436
GI_7657008-S	0.157355
GI_10518498-S	0.157213
GI_38679885-S	0.157062
GI_37545060-S	0.156998
GI_37537698-S	0.156962
GI_34147364-S	0.156881
GI_41281526-S	0.156869
GI_9966880-S	0.156859
GI_32699073-S	0.156823
GI_35493922-S	0.156802
GI_34147373-S	0.156795
GI_5454157-S	0.156795
GI_18699719-S	0.156654
GI_19923799-S	0.156603
GI_21361917-S	0.156454
GI_7661855-S	0.156447
GI_24308252-S	0.156436
GI_32967604-A	0.156303
GI_39932584-S	0.15623
GI_34222293-S	0.156143
GI_31881778-A	0.156042
GI_10938009-A	0.156008
GI_11034854-S	0.155996
GI_5031864-S	0.155845
GI_21536300-I	0.155812
GI_38683837-S	0.155721
GI_14110425-S	0.155618
GI_40538805-S	0.155492
GI_12669906-S	0.155326
GI_31377558-S	0.155291
GI_32698743-S	0.155271
GI_37674288-S	0.15527
GI_19923443-S	0.155233
GI_11415035-S	0.15523
GI_4505278-A	0.155222
GI_4504970-S	0.15517
GI_24430214-S	0.155137
GI_9257196-I	0.155125
GI_25777740-S	0.155077
GI_31652219-A	0.155016
GI_4996892-S	0.155001
GI_5902015-A	0.154979
GI_11024697-S	0.154892
GI_29558098-A	0.154811
GI_33519435-A	0.154761
GI_41349457-S	0.154743
GI_37556023-S	0.154653
GI_19111149-S	0.154623
GI_33354248-S	0.154618
GI_24497592-I	0.154564
GI_20143980-S	0.154558
GI_34222182-S	0.154432
GI_38502322-S	0.154409
GI_31342226-S	0.154226
GI_7705808-S	0.154219
GI_18598508-S	0.15407
GI_15149469-S	0.153999
GI_21735591-I	0.153989
GI_41393596-S	0.153989
GI_20070311-S	0.153968
GI_23199981-S	0.153917
GI_34222164-S	0.153719
GI_40255275-S	0.153701
GI_7662551-S	0.153671
GI_40254950-S	0.153597
GI_42662295-S	0.15352
GI_34222352-S	0.15349
GI_32306514-S	0.153457
GI_20302037-S	0.153447
GI_19923649-S	0.153387
GI_23510450-S	0.153292
GI_13449266-S	0.153249
GI_21687111-S	0.153132
GI_5174556-S	0.153123
GI_41584199-S	0.152969
GI_39725655-S	0.152943
GI_19743928-A	0.15293
GI_28372546-S	0.152929
GI_20631986-S	0.152847
GI_44662814-S	0.152747
GI_21359936-S	0.152629
GI_21361502-S	0.152596
GI_4507856-S	0.152533
GI_13904868-S	0.152426
GI_37577121-I	0.152365
GI_21450726-S	0.152352
GI_33356153-A	0.152271
GI_19923224-S	0.152206
GI_4885516-S	0.152178
GI_31341734-S	0.152086
GI_21314673-S	0.151994
GI_24430145-S	0.151984
GI_28875796-S	0.15187
GI_4504204-S	0.151847
GI_41327747-S	0.151749
GI_31341865-S	0.151743
GI_31343491-S	0.151672
GI_14150170-S	0.151652
GI_21361813-S	0.151593
GI_11038645-S	0.151478
GI_4505036-S	0.151417
GI_4502322-S	0.151291
GI_21361740-S	0.151276
GI_37537553-S	0.151157
GI_31342410-S	0.151107
GI_31742495-S	0.151098
GI_22748692-S	0.151077
GI_38569414-I	0.151009
GI_40255107-S	0.151005
GI_18201904-S	0.151004
GI_31657134-S	0.150979
GI_33598917-S	0.150928
GI_14150028-S	0.150828
GI_4826683-S	0.150825
GI_28872758-A	0.150815
GI_10835046-S	0.150782
GI_27477040-S	0.150712
GI_38327597-I	0.150688
GI_18765736-S	0.150665
GI_33519465-S	0.150519
GI_45331216-S	0.150324
GI_21362104-S	0.150172
GI_32528294-I	0.150172
GI_25453476-S	0.15011
GI_31543284-S	0.150107
GI_37655178-S	0.149931
GI_38568177-S	0.149928
GI_40254443-S	0.149906
GI_31543437-S	0.149829
GI_22749542-S	0.149809
GI_11612654-S	0.149731
GI_24234682-S	0.149708
GI_4758055-S	0.149609
GI_4507556-S	0.149567
GI_22748750-S	0.149556
GI_4506026-S	0.149552
GI_37555934-S	0.14951
GI_13376748-S	0.149452
GI_4759039-S	0.149401
GI_7656970-S	0.1494
GI_5453564-I	0.149373
GI_24308321-S	0.149359
GI_17978465-S	0.149296
GI_34222327-S	0.149249
GI_34147627-S	0.149189
GI_39725653-S	0.149172
GI_4758173-S	0.149125
GI_4505374-S	0.149097
GI_6912519-S	0.148942
GI_27597087-S	0.148865
GI_7662423-S	0.148826
GI_22325387-A	0.148811
GI_37543880-S	0.148751
GI_9910199-S	0.148631
GI_4502472-S	0.148575
GI_41406096-S	0.148559
GI_9966848-S	0.148551
GI_45545416-S	0.148524
GI_31542640-S	0.148473
GI_28373100-S	0.148425
GI_31377551-S	0.148227
GI_29244923-S	0.1482
GI_40068480-I	0.148165
GI_14110406-A	0.148083
GI_24797104-I	0.148065
GI_13129101-S	0.148006
GI_21269874-A	0.148002
GI_42476280-S	0.147951
GI_13375890-A	0.147806
GI_37595556-S	0.147766
GI_29789059-S	0.14775
GI_34147457-S	0.147701
GI_9558740-S	0.147591
GI_41349504-S	0.147466
GI_5032026-S	0.14738
GI_40255112-S	0.147333
GI_42658197-S	0.147181
GI_27735132-S	0.147116
GI_7661809-S	0.146948
GI_4758083-S	0.146934
GI_6912301-S	0.146896
GI_18860830-A	0.146812
GI_22748956-S	0.146802
GI_14589873-A	0.146801
GI_13994241-S	0.146684
GI_25777703-A	0.146639
GI_38708325-S	0.146628
GI_41281995-I	0.146628
GI_13129023-S	0.146593
GI_24371259-S	0.146561
GI_31982935-S	0.146498
GI_30260186-A	0.146421
GI_22749014-S	0.146406
GI_4506134-S	0.146365
GI_38683865-S	0.14621
GI_40254432-S	0.146206
GI_7661699-I	0.146017
GI_14141173-S	0.146012
GI_40255032-S	0.14601
GI_21070979-A	0.145997
GI_38016918-S	0.145849
GI_4885584-S	0.145846
GI_20127554-S	0.145744
GI_38373670-A	0.145649
GI_37059801-S	0.145641
GI_24308012-S	0.145636
GI_34335150-S	0.145632
GI_24475860-S	0.145399
GI_19923324-S	0.145284
GI_21389526-S	0.145271
GI_15718674-S	0.145271
GI_4755130-S	0.145173
GI_13377003-S	0.145014
GI_34305289-S	0.145002
GI_22748930-S	0.144983
GI_42660956-S	0.144938
GI_38201687-A	0.144935
GI_40806202-S	0.144907
GI_41352690-S	0.144889
GI_42734431-S	0.144802
GI_16905508-A	0.144668
GI_10835020-S	0.144641
GI_5453813-S	0.144562
GI_37620162-I	0.144476
GI_29171703-A	0.14446
GI_4758697-S	0.144321
GI_34222239-S	0.144314
GI_13787192-S	0.144245
GI_41350207-S	0.144245
GI_38348220-S	0.14423
GI_5803108-S	0.144189
GI_4506752-S	0.144188
GI_23097278-S	0.144163
GI_20070322-I	0.144122
GI_23510388-A	0.144056
GI_31543440-S	0.144048
GI_8922327-S	0.143984
GI_22538475-S	0.143938
GI_4557436-S	0.143929
GI_4505850-S	0.1439
GI_4826735-S	0.143898
GI_13376266-S	0.143897
GI_37542995-S	0.143664
GI_16554600-S	0.143603
GI_40255088-S	0.143474
GI_18702322-S	0.143435
GI_29550859-S	0.143431
GI_4505488-S	0.143329
GI_7705400-S	0.143301
GI_39725635-S	0.143283
GI_38569492-S	0.14321
GI_14110374-A	0.143203
GI_41056186-S	0.143201
GI_41281495-S	0.143102
GI_42476329-S	0.14296
GI_24497521-I	0.142815
GI_17149837-I	0.142792
GI_8393671-S	0.142791
GI_13375694-S	0.142763
GI_32698981-S	0.142684
GI_21361338-S	0.142675
GI_34330190-S	0.142623
GI_21359821-S	0.142542
GI_14916502-A	0.142471
GI_29029556-I	0.142406
GI_42662500-S	0.142353
GI_37547280-S	0.142329
GI_38158029-S	0.142274
GI_23397697-A	0.14227
GI_25306271-A	0.142206
GI_19923908-S	0.142142
GI_34147622-S	0.142125
GI_41327766-S	0.142101
GI_41281781-I	0.142036
GI_21493046-S	0.142026
GI_11037062-S	0.141858
GI_4809277-A	0.14184
GI_14141188-S	0.141826
GI_40787998-S	0.141566
GI_34303927-S	0.141561
GI_14702170-I	0.141544
GI_15451906-S	0.141521
GI_40217816-S	0.141418
GI_4504896-S	0.141409
GI_10864046-S	0.141372
GI_34577058-S	0.14133
GI_17978518-S	0.141229
GI_21361926-S	0.141202
GI_31317300-S	0.141109
GI_14149806-S	0.1411
GI_27499073-S	0.141092
GI_24307898-S	0.141086
GI_28461128-S	0.141012
GI_17978474-S	0.140972
GI_21071083-S	0.140936
GI_5803073-S	0.140912
GI_33569217-S	0.140862
GI_22095352-S	0.140777
GI_29294622-A	0.140755
GI_30581136-S	0.14068
GI_20070263-S	0.140653
GI_21327704-A	0.140643
GI_42662437-S	0.140547
GI_38505217-S	0.140547
GI_13376532-S	0.14042
GI_23238249-S	0.140356
GI_30425541-S	0.140227
GI_34147433-S	0.140123
GI_33620741-S	0.140075
GI_20149642-S	0.140062
GI_31543180-S	0.13992
GI_7706136-S	0.13991
GI_6912273-S	0.139908
GI_8394416-S	0.139894
GI_8922595-S	0.139849
GI_30089977-A	0.139783
GI_32171235-S	0.139737
GI_9910116-S	0.139725
GI_34147626-S	0.139652
GI_37552345-S	0.13965
GI_19525732-S	0.139647
GI_41281388-S	0.139539
GI_31542866-S	0.139494
GI_45643139-S	0.139484
GI_12408664-A	0.139322
GI_37546229-S	0.139308
GI_40254989-S	0.139274
GI_8923004-S	0.139255
GI_8923476-S	0.139192
GI_11386200-S	0.139188
GI_12597656-S	0.139128
GI_7661907-S	0.139068
GI_42490763-S	0.139062
GI_16445433-S	0.138933
GI_20127535-S	0.138904
GI_4503532-S	0.138894
GI_20357531-S	0.138837
GI_42660017-S	0.138705
GI_6007850-S	0.138665
GI_4502078-S	0.138654
GI_38261964-I	0.138647
GI_31982916-S	0.138555
GI_31541940-S	0.138525
GI_7661695-S	0.138489
GI_40804466-S	0.138397
GI_16507961-I	0.138394
GI_28144896-A	0.138389
GI_40254987-S	0.138388
GI_24308361-S	0.138277
GI_45007001-S	0.138264
GI_42659248-S	0.138248
GI_42476161-S	0.138151
GI_31542243-S	0.138142
GI_21361469-S	0.138106
GI_7662395-S	0.138046
GI_20127596-S	0.138008
GI_4505916-S	0.137971
GI_34222303-S	0.137962
GI_19923942-S	0.137906
GI_21071064-A	0.137751
GI_32261311-S	0.137641
GI_31543977-S	0.137631
GI_4504390-A	0.137604
GI_41152102-S	0.137592
GI_8923696-S	0.137588
GI_20555412-S	0.137534
GI_5453667-S	0.137409
GI_7705852-S	0.137377
GI_5902809-I	0.137359
GI_8923568-S	0.137346
GI_19913445-S	0.137331
GI_27436924-A	0.137328
GI_11096339-S	0.137274
GI_13775598-S	0.137219
GI_32483393-A	0.13721
GI_24475645-S	0.137204
GI_33636737-I	0.137193
GI_38202206-S	0.137147
GI_41872576-S	0.137138
GI_40255108-S	0.13707
GI_38327639-S	0.137045
GI_38683843-I	0.137036
GI_7706271-S	0.136996
GI_19743932-A	0.136958
GI_21327706-A	0.136905
GI_13384599-S	0.136847
GI_31543300-S	0.136789
GI_29789280-S	0.136778
GI_37551994-S	0.136743
GI_34222098-S	0.136733
GI_4505754-S	0.136671
GI_31343344-S	0.136641
GI_7661941-S	0.136633
GI_6806896-I	0.136619
GI_26051270-I	0.136604
GI_33589845-S	0.136593
GI_4557528-S	0.136507
GI_30089927-A	0.136434
GI_33946268-S	0.136427
GI_4504106-S	0.136407
GI_7019372-S	0.136389
GI_41350211-S	0.136368
GI_40255004-S	0.136325
GI_12408674-S	0.136295
GI_34147389-S	0.136278
GI_4507296-S	0.136215
GI_18104961-S	0.136182
GI_34147489-S	0.136114
GI_9506400-S	0.13602
GI_4506742-S	0.135987
GI_45359854-S	0.135986
GI_21361362-S	0.135841
GI_31542839-S	0.135817
GI_6598316-S	0.135791
GI_18104994-A	0.135753
GI_20336211-A	0.13575
GI_4557422-S	0.135687
GI_31982879-S	0.135682
GI_45243537-A	0.135675
GI_31542152-S	0.135667
GI_14602425-S	0.135617
GI_34222187-S	0.135593
GI_37622909-S	0.135482
GI_42660139-S	0.135434
GI_34147328-S	0.135427
GI_13376207-S	0.135411
GI_7657151-S	0.135405
GI_22749102-S	0.135377
GI_6912245-S	0.135329
GI_27262642-A	0.135311
GI_6912379-S	0.135281
GI_45643118-A	0.135241
GI_31542757-S	0.135158
GI_34147360-S	0.135134
GI_37595562-S	0.135123
GI_42662010-S	0.135093
GI_21626463-S	0.135066
GI_19923737-S	0.135064
GI_13376330-S	0.134905
GI_34147635-S	0.134902
GI_41281480-S	0.134762
GI_22208961-S	0.134706
GI_33356540-A	0.13467
GI_30795247-A	0.134629
GI_31317253-S	0.134621
GI_32129198-S	0.134594
GI_38157977-A	0.134474
GI_14670384-S	0.134461
GI_22538460-S	0.13445
GI_42476073-A	0.13439
GI_31742506-A	0.13437
GI_21686976-S	0.134348
GI_42794768-S	0.13425
GI_4759335-S	0.134246
GI_22749454-S	0.134237
GI_12751496-S	0.134221
GI_41281873-I	0.134127
GI_20336210-I	0.134119
GI_4758077-S	0.134093
GI_15967155-A	0.134073
GI_42659948-S	0.134057
GI_34335241-S	0.133953
GI_39812087-A	0.133927
GI_13786122-S	0.133922
GI_37550045-S	0.133921
GI_38679893-A	0.133912
GI_9507032-S	0.13388
GI_28466988-S	0.133857
GI_11545760-S	0.133724
GI_21361404-S	0.133679
GI_31542792-S	0.133655
GI_38327559-S	0.133647
GI_24430164-A	0.133636
GI_45439347-I	0.133594
GI_31341340-S	0.133459
GI_23238221-S	0.133443
GI_8922717-S	0.133425
GI_16950598-S	0.133363
GI_20070290-S	0.13336
GI_8922103-S	0.133325
GI_19923550-S	0.133322
GI_4504450-S	0.133268
GI_24497582-S	0.133247
GI_38327553-S	0.133202
GI_38149980-A	0.133186
GI_31543213-S	0.133185
GI_41222851-S	0.133181
GI_29542730-A	0.133156
GI_34304359-S	0.133152
GI_42657308-S	0.133062
GI_14150048-S	0.133016
GI_19923742-S	0.132978
GI_38201693-S	0.132915
GI_8922258-S	0.132873
GI_20127458-S	0.132857
GI_36951139-S	0.132843
GI_6671584-S	0.132793
GI_37543748-S	0.132738
GI_18373307-S	0.132726
GI_33350931-S	0.132705
GI_30152488-S	0.132704
GI_23238259-I	0.132696
GI_4505656-S	0.132616
GI_14110410-I	0.132591
GI_42655861-S	0.132492
GI_20986528-I	0.132463
GI_42544120-S	0.132415
GI_14211842-S	0.132409
GI_25952117-A	0.132401
GI_34147653-S	0.132323
GI_13375790-S	0.132279
GI_42734380-S	0.132278
GI_31652216-S	0.132218
GI_9945438-S	0.132104
GI_5730072-S	0.132092
GI_41281449-S	0.131925
GI_4503174-S	0.131911
GI_13324681-S	0.131899
GI_11497005-A	0.131897
GI_17017984-S	0.131841
GI_6912393-S	0.131776
GI_30425545-S	0.131768
GI_38045949-S	0.131721
GI_28872721-S	0.131693
GI_38373687-A	0.13169
GI_18491025-A	0.13166
GI_22209000-S	0.131635
GI_45359851-S	0.131546
GI_4758485-S	0.1315
GI_16554605-S	0.131395
GI_7019334-S	0.131274
GI_13540472-S	0.131203
GI_42734376-S	0.131138
GI_20127485-S	0.131057
GI_7705410-S	0.131026
GI_13443017-S	0.13102
GI_27734956-S	0.131018
GI_41055988-S	0.131015
GI_21361381-S	0.131014
GI_17978497-S	0.130999
GI_45120118-S	0.130988
GI_31317251-I	0.130956
GI_31542508-S	0.130848
GI_5802983-S	0.130843
GI_7019336-S	0.13084
GI_37543969-S	0.130829
GI_17999531-S	0.130664
GI_40317630-S	0.130561
GI_14149614-S	0.130392
GI_34222277-S	0.130382
GI_33469938-A	0.130355
GI_10864022-S	0.130295
GI_38201711-A	0.130282
GI_19923235-S	0.130263
GI_5803016-S	0.130224
GI_20544178-S	0.130202
GI_21450760-S	0.13019
GI_4505178-S	0.130182
GI_21614509-A	0.130181
GI_22748994-S	0.130153
GI_7662143-S	0.130131
GI_32171224-S	0.130127
GI_22035664-S	0.130105
GI_32455258-I	0.130055
GI_37595529-A	0.130023
GI_42656794-S	0.13001
GI_37552549-S	0.130008
GI_27485586-S	0.129996
GI_39725945-S	0.129978
GI_13518038-A	0.129971
GI_7705343-S	0.129915
GI_7662309-S	0.1299
GI_21389416-S	0.129873
GI_8923280-S	0.129836
GI_38505264-S	0.129795
GI_15011915-A	0.129758
GI_31542748-S	0.129745
GI_31377662-S	0.129727
GI_37551895-S	0.129714
GI_13442997-S	0.129679
GI_4758293-S	0.12967
GI_40805859-S	0.129664
GI_17975596-S	0.129658
GI_14591906-S	0.129655
GI_28373193-A	0.129652
GI_38202243-S	0.129638
GI_21361821-S	0.129591
GI_5174428-S	0.129542
GI_34222115-S	0.129482
GI_4502356-S	0.1294
GI_31543629-S	0.129395
GI_11968022-S	0.12939
GI_7706780-I	0.129356
GI_20336759-S	0.129346
GI_4826773-S	0.129297
GI_8051619-A	0.129254
GI_28416437-S	0.129251
GI_13929470-S	0.129191
GI_33239448-S	0.129139
GI_7706195-S	0.129101
GI_20270322-S	0.129081
GI_14591915-S	0.128989
GI_34222126-S	0.128914
GI_42734336-S	0.128899
GI_39725705-S	0.128887
GI_38348732-A	0.128869
GI_45580711-A	0.128773
GI_18375629-A	0.128756
GI_8922912-S	0.128645
GI_22749312-S	0.128608
GI_28559089-S	0.128531
GI_38327525-A	0.128524
GI_18087810-S	0.128514
GI_33620750-S	0.128439
GI_24497576-A	0.128332
GI_4503126-S	0.128322
GI_27262629-A	0.128317
GI_31742480-A	0.128262
GI_23397651-S	0.128207
GI_21955169-I	0.12817
GI_37542174-S	0.128117
GI_4758181-S	0.128116
GI_39752644-S	0.128094
GI_13430873-S	0.128066
GI_21450835-S	0.128064
GI_34850063-S	0.128043
GI_22094120-S	0.128009
GI_24497621-S	0.128004
GI_23510392-A	0.127986
GI_23097273-S	0.12797
GI_15451871-S	0.12795
GI_5453596-S	0.127934
GI_37551135-S	0.127923
GI_27436982-S	0.127821
GI_40068503-S	0.127797
GI_21264329-S	0.127758
GI_14211872-S	0.127731
GI_34147704-S	0.127728
GI_37546959-S	0.12767
GI_42657580-S	0.127668
GI_11863160-A	0.127601
GI_31542687-S	0.127556
GI_6138972-S	0.127552
GI_31542241-S	0.127548
GI_21536427-S	0.127527
GI_4557258-S	0.127482
GI_4557234-S	0.127209
GI_32306535-S	0.127143
GI_15011940-A	0.127137
GI_34147536-S	0.127123
GI_34106709-A	0.12712
GI_34147607-S	0.127069
GI_27735090-S	0.127069
GI_20986498-A	0.127058
GI_24797105-S	0.127032
GI_38679925-S	0.127008
GI_15718677-S	0.126999
GI_41350304-A	0.126995
GI_32401415-S	0.126977
GI_19743797-A	0.126916
GI_31343395-S	0.126893
GI_42476075-S	0.126864
GI_21361744-S	0.12686
