# Supplementary material for: Capturing biomarkers associated with Alzheimer disease subtypes using data distribution characteristics
Source: Front Comput Neurosci. 2024 Sep 3;18:1388504. doi: 10.3389/fncom.2024.1388504 (PMC11413970; doi:10.3389/fncom.2024.1388504)
Supplement: Supplementary file 5 [file Table_5.xlsx]

## Sheet: S5
Supplementary Table S5 Ten genes that are common amongst the significant genes for all three methods (FC, AUC, and BCD).
GeneID
GI_11968040-S
GI_16306581-S
GI_19743835-S
GI_20070149-S
GI_23111022-S
GI_28872807-S
GI_37549342-S
GI_40255048-S
GI_45238856-S
GI_7706261-S
